# Supplementary material for: Are you coping how I'm coping? An exploratory factor analysis of the Brief-COPE among caregivers of children with and without learning disabilities during COVID-19 restrictions in the UK
Source: Int J Dev Disabil. 2024 Jun 4;72(4):717–28. doi: 10.1080/20473869.2024.2359134 (PMC13202675; doi:10.1080/20473869.2024.2359134)
Supplement: Supplemental Material [file YJDD_A_2359134_SM7444.zip]

Archive with 7 entries (7 files):
- Table iii_Supplementary.docx
- Table ii_Supplementary.docx
- Table iv_Supplementary.docx
- Table i_Supplementary.docx
- Table vii_Suppementary.docx
- Table vi_Supplementary.docx
- Table v_Supplementary.docx
